# Supplementary material for: The rhizosphere bacterial community contributes to the nutritional competitive advantage of weedy rice over cultivated rice in paddy soil
Source: BMC Microbiol. 2022 Sep 30;22:232. doi: 10.1186/s12866-022-02648-1 (PMC9523940; doi:10.1186/s12866-022-02648-1)
Supplement: Supplementary file 3 — Additional file 3. Table S1. Different bacteria in the groups in the phylum level classifications. [file 12866_2022_2648_MOESM3_ESM.xlsx]

## Sheet: Sheet1
Table S1
Different bacteria in the groups in the phylum level classifications
AW	AY	WY
Subgroup_22	AKAU4049	Gracilibacteria
RBG-16-55-12	Abditibacteria
norank_p__FW113	vadinHA49
Omnitrophia	Berkelbacteria
norank_p__PAUC34f
