# Supplementary material for: The rhizosphere bacterial community contributes to the nutritional competitive advantage of weedy rice over cultivated rice in paddy soil
Source: BMC Microbiol. 2022 Sep 30;22:232. doi: 10.1186/s12866-022-02648-1 (PMC9523940; doi:10.1186/s12866-022-02648-1)
Supplement: Supplementary file 4 — Additional file 4. Table S2. Node names and their degree in co-occurrence network diagrams of different groups. [file 12866_2022_2648_MOESM4_ESM.xlsx]

## Sheet: Sheet1
Table S1
Node names and their degree in co-occurrence network diagrams of different groups
AW		AY		WY
node name	degree	node name	degree	node name	degree
f__Sphingomonadaceae	26	f__Sphingomonadaceae	12	f__Sphingomonadaceae	25
f__norank_o__norank_c__norank_p__MBNT15	26	f__norank_o__norank_c__norank_p__MBNT15	12	f__norank_o__norank_c__norank_p__MBNT15	25
f__Xanthobacteraceae	26	f__Prolixibacteraceae	12	f__Carnobacteriaceae	25
f__Carnobacteriaceae	26	f__Cellulomonadaceae	12	f__Sutterellaceae	8
f__Sutterellaceae	9	f__norank_o__SJA-15	7	f__Xanthobacteraceae	8
f__Prolixibacteraceae	9	f__Sutterellaceae	7	f__norank_o__SJA-15	25
f__Cellulomonadaceae	26	f__norank_o__Subgroup_7	12	f__norank_o__Subgroup_7	25
f__norank_o__SJA-15	9	f__Flavobacteriaceae	23	f__Rhizobiaceae	8
f__norank_o__Subgroup_7	9	f__Carnobacteriaceae	23	f__Pseudomonadaceae	25
f__Rhizobiaceae	9	f__Pseudomonadaceae	23	f__Geobacteraceae	8
f__Flavobacteriaceae	26	f__Geobacteraceae	23	f__Caulobacteraceae	10
f__Geobacteraceae	26	f__Caulobacteraceae	23	f__Cellulomonadaceae	10
f__Caulobacteraceae	26	f__Devosiaceae	12	f__Micrococcaceae	10
f__Micrococcaceae	26	f__Micrococcaceae	7	f__Nitrosomonadaceae	25
f__Nitrosomonadaceae	9	f__Nitrosomonadaceae	7	f__SC-I-84	10
f__SC-I-84	26	f__SC-I-84	23	f__unclassified_k__norank_d__Bacteria	10
f__Steroidobacteraceae	1	f__unclassified_k__norank_d__Bacteria	7	f__Steroidobacteraceae	10
f__Devosiaceae	1	f__Steroidobacteraceae	23	f__Microbacteriaceae	25
f__Microbacteriaceae	26	f__Microbacteriaceae	7	f__Nocardioidaceae	8
f__Nocardioidaceae	6	f__Nocardioidaceae	12	f__norank_o__norank_c__MB-A2-108	10
f__Ignavibacteriaceae	6	f__norank_o__norank_c__MB-A2-108	23	f__Anaeromyxobacteraceae	25
f__norank_o__norank_c__MB-A2-108	26	f__Anaeromyxobacteraceae	12	f__Gemmatimonadaceae	10
f__Anaeromyxobacteraceae	26	f__PHOS-HE36	1	f__Intrasporangiaceae	8
f__Acetobacteraceae	26	f__Rhizobiaceae	1	f__Rhizobiales_Incertae_Sedis	10
f__PHOS-HE36	26	f__Gemmatimonadaceae	12	f__unclassified_o__Myxococcales	25
f__Gemmatimonadaceae	9	f__Desulfobulbaceae	23	f__Hungateiclostridiaceae	10
f__Desulfobulbaceae	26	f__Intrasporangiaceae	12	f__Pedosphaeraceae	8
f__Intrasporangiaceae	6	f__Rhizobiales_Incertae_Sedis	23	f__Sanguibacteraceae	25
f__Rhizobiales_Incertae_Sedis	6	f__Hyphomicrobiaceae	12	f__norank_o__OPB41	25
f__Pedosphaeraceae	26	f__unclassified_o__Myxococcales	23	f__Beijerinckiaceae	25
f__norank_o__OPB41	6	f__Pedosphaeraceae	7	f__Rhodocyclaceae	25
f__Beijerinckiaceae	26	f__Beijerinckiaceae	23	f__Micromonosporaceae	25
f__Rhodocyclaceae	26	f__Rhodocyclaceae	23	f__Clostridiaceae	8
f__Micromonosporaceae	26	f__Clostridiaceae	23	f__Comamonadaceae	25
f__Comamonadaceae	26	f__Comamonadaceae	23	f__Bacteroidetes_vadinHA17	25
f__norank_o__Gaiellales	6	f__norank_o__Gaiellales	1	f__Oxalobacteraceae	8
f__Bacteroidetes_vadinHA17	26	f__norank_o__OPB41	1	f__Gallionellaceae	25
f__Oxalobacteraceae	9	f__Bacteroidetes_vadinHA17	12	f__Spirochaetaceae	1
f__Gallionellaceae	26	f__Oxalobacteraceae	23	f__norank_o__Gaiellales	1
f__Spirochaetaceae	26	f__Gallionellaceae	23	f__SB-5	25
f__SB-5	9	f__Spirochaetaceae	23	f__Syntrophobacteraceae	25
f__Syntrophobacteraceae	6	f__SB-5	23	f__Exiguobacteraceae	25
f__Myxococcaceae	26	f__Syntrophobacteraceae	23	f__Bacillaceae	25
f__Desulfocapsaceae	1	f__Bacillaceae	23	f__Myxococcaceae	25
f__Bacillaceae	1	f__Myxococcaceae	7	f__Desulfocapsaceae	25
f__Rhodanobacteraceae	26	f__Desulfocapsaceae	23	f__Rhodanobacteraceae	25
f__Hydrogenophilaceae	9	f__Rhodanobacteraceae	12	f__Hydrogenophilaceae	25
f__Xanthomonadaceae	26	f__Hydrogenophilaceae	23	f__Xanthomonadaceae	10
		f__Xanthomonadaceae	23
Total number of degree	838	Total number of degree	768	Total number of degree	834
