# Supplementary material for: The rhizosphere bacterial community contributes to the nutritional competitive advantage of weedy rice over cultivated rice in paddy soil
Source: BMC Microbiol. 2022 Sep 30;22:232. doi: 10.1186/s12866-022-02648-1 (PMC9523940; doi:10.1186/s12866-022-02648-1)
Supplement: Supplementary file 5 — Additional file 5. Table S3. The relative abundance of functional groups in each of the stands among weedy rice (AW), cultivated rice (AY) and cultivated rice surrounded by weedy rice (WY). [file 12866_2022_2648_MOESM5_ESM.xlsx]

## Sheet: Sheet1
Table S3
The relative abundance of functional groups in each of the stands among weedy rice (AW), cultivated rice (AY) and cultivated rice surrounded by weedy rice (WY).
Functional groups	AW	AY	WY
chemoheterotrophy	2773.33	2626.33	2701
fermentation	2142.33	1862.33	2064
aerobic_chemoheterotrophy	619.667	756.333	618.667
human_pathogens_all	213.333	207.667	205.333
animal_parasites_or_symbionts	213.333	207.667	205.333
human_pathogens_pneumonia	198.333	194.333	194.333
nitrate_reduction	84.3333	107	113.333
ureolysis	94.3333	99.6667	83.3333
aromatic_compound_degradation	92	94	84.3333
dark_oxidation_of_sulfur_compounds	70	74.6667	83.3333
dark_sulfide_oxidation	66.6667	70.6667	81
respiration_of_sulfur_compounds	58.6667	56.3333	42
sulfate_respiration	45	50	37.6667
iron_respiration	44.3333	47.6667	28
nitrogen_fixation	32.6667	39.6667	37.6667
methylotrophy	20	38	35.6667
nitrate_respiration	18	19.3333	29
nitrogen_respiration	18	19.3333	29
manganese_oxidation	23	22	20.6667
methanotrophy	14	25	26
hydrocarbon_degradation	14	25	26
predatory_or_exoparasitic	16.6667	19.3333	21.6667
dark_iron_oxidation	15.6667	14	18.6667
chitinolysis	15	10	14.6667
sulfite_respiration	14	12	8.66667
methanol_oxidation	6	13	9.66667
sulfur_respiration	13.6667	6	4.33333
chlorate_reducers	4	7.33333	10.3333
phototrophy	5.66667	6.66667	7
xylanolysis	5.66667	5	4.33333
dark_hydrogen_oxidation	4	4.66667	3.33333
photoautotrophy	4	3.33333	4.33333
cyanobacteria	2	3.33333	4
oxygenic_photoautotrophy	2	3.33333	4
photoheterotrophy	3	3.33333	3
intracellular_parasites	2.33333	2	1.33333
nitrite_respiration	1.66667	0	0.666667
anoxygenic_photoautotrophy_S_oxidizing	2	0	0.333333
anoxygenic_photoautotrophy	2	0	0.333333
nitrate_denitrification	1.33333	0	0.666667
nitrite_denitrification	1.33333	0	0.666667
nitrous_oxide_denitrification	1.33333	0	0.666667
denitrification	1.33333	0	0.666667
